# Supplementary material for: Ultrasensitive Electrochemical Biosensor for Rapid Screening of Chemicals with Estrogenic Effect
Source: Biosensors (Basel). 2024 Sep 9;14(9):436. doi: 10.3390/bios14090436 (PMC11430529; doi:10.3390/bios14090436)
Supplement: Supplementary file 1 [file biosensors-14-00436-s001.zip]

Archive with 1 entries (1 files):
- biosensors-3136934-supplementary.pdf
